# Supplementary material for: Genomic regions controlling shape variation in the first upper molar of the house mouse
Source: eLife. 2017 Nov 1;6:e29510. doi: 10.7554/eLife.29510 (PMC5679752; doi:10.7554/eLife.29510)
Supplement: Figure 4—source data 1. — The dimensionality of the molar shape data was reduced using a PCA. The centroid size and PC scores for the first 18 PCs for each mouse are shown. These PC scores were used as phenotypes in the association mapping implemented in GEMMAX. [file elife-29510-fig4-data1.txt]

Mice	X_FP49	X_FP61	X_FP64	X_FP103	X_FP132	X_FP21	X_FP33	X_FP50	X_FP84	X_FP124	X_FP137	X_FP167	X_FP190	X_FP17	X_FP19	X_FP196	X_FP67	X_FP96	X_FP38	X_FP39	X_FP100	X_FP121	X_FP193	X_FP2	X_FP4	X_FP222	X_FP225	X_FP240	X_FP245	X_FP215	X_FP114	X_FP79	X_FP89	X_FP152	X_FP197	X_FP112	X_FP171	X_FP28	X_FP211	X_FP214	X_FP233	X_FP80	X_FP113	X_FP192	X_FP22	X_FP86	X_FP184	X_FP90	X_FP98
CS_molar	-0.474468116	-0.153127591	0.132708539	-0.600306017	-1.929512231	1.269215500	0.652717323	0.079507748	0.161401213	0.417801125	0.801580763	0.186147748	0.577144082	-1.175009595	-1.991310016	-1.107108684	1.742341991	0.663611487	-0.378610874	-2.081253838	-0.601311385	-0.059820574	0.654697019	0.454883456	0.377247775	-0.609629800	0.622764057	-0.636638608	0.668321795	-0.087052533	0.070979918	1.390750774	-0.919935440	-0.584004516	-1.008019702	-0.413754495	0.725167340	1.174021855	-0.604621753	0.954638639	1.340134802	0.577578124	0.952571076	1.602746003	1.807528862	0.143534859	0.098640797	-0.220074889	1.036660540
PC1_molar	1.408895690	1.794292611	0.288045353	1.151459792	1.238487325	-0.443191304	0.572979621	1.547180096	1.117614805	-0.184276957	1.375043754	1.506637176	1.395425118	-0.169027590	0.788644539	-0.922988023	0.149466687	0.910226994	0.999833635	0.688414676	0.738739373	-0.366570786	2.211807151	-1.325583465	-0.449746519	0.388194829	1.542859419	1.654368779	1.355372022	0.862889728	-0.974034117	0.949329857	1.639299559	1.691642891	1.224032033	0.029994716	-0.284190092	-0.259457722	-1.215098687	0.391443807	0.721447026	0.955028920	-0.349164478	0.405276447	-1.173589153	-0.735047268	-0.217768802	0.944102361	0.750219761
PC2_molar	-1.328595286	-1.145618538	-0.977199073	-1.334806223	-1.674324951	-0.615171733	-0.012836222	0.423339036	0.634548097	-0.099426863	0.415927487	-0.077280109	0.093639264	0.154512786	1.547208589	0.020176342	1.486564411	0.823326942	0.681538318	0.151113542	0.417003171	0.087759501	0.374304054	0.968525374	0.981802917	1.266204251	-0.360273685	2.472612800	0.352143476	-0.228142279	-0.429801179	1.216071499	1.335620248	0.303981247	-1.281978331	1.284306947	1.281543190	0.827509303	0.390696479	0.896513876	1.069694147	1.542625593	1.066302996	1.466870808	-0.120604934	-0.237914646	0.433240490	0.335590493	1.088835156
PC3_molar	0.50126494	1.07208334	-0.04034032	0.71545152	0.10889383	-0.62535856	-2.07536523	-1.73805492	-1.55159054	-1.15055608	-0.51428837	0.09062888	-1.11570805	-0.46025652	0.88802835	0.24447114	0.42435716	-0.71427370	-0.20312772	0.76851460	0.26566879	-0.66062023	0.14263574	0.88107722	1.05671571	0.85807738	-0.45849799	-0.53749432	-0.10213514	-0.25231843	-0.03338715	-0.06211798	-1.36100302	-1.15746699	-1.03841803	0.33982433	0.43102726	0.61087846	-0.40352654	0.42206103	1.25040812	1.27395595	0.51134978	1.31434581	0.93956222	0.77989738	0.23506625	-0.64686577	-0.03029964
PC4_molar	-1.763622301	-0.811483995	-0.550955719	0.309849207	-1.120942595	0.588552076	0.168963154	-0.236311976	-0.147784421	0.087234965	-0.209488584	0.405874565	-0.205246021	0.835609398	1.570294373	0.956461005	-1.514252898	-0.231246836	0.065982615	-1.437087090	-1.240290390	0.014274172	0.680843253	-1.027525646	-0.035801110	0.569836597	-0.891298903	0.301535030	-0.219171269	-1.036804403	-0.263771363	-1.067010068	-1.463416323	-2.336328823	-0.004234463	-0.706849536	-0.968374647	-1.067296721	-0.600898095	-2.015180885	0.352406506	0.529904414	-0.540155866	0.832890082	-0.498994118	-0.685330797	-0.018358780	0.033630361	-0.190461889
PC5_molar	0.3106772286	1.1660344716	1.7035167604	1.0434262136	0.8430574149	0.8402415549	-0.0329552721	1.3827937520	1.1998396644	2.0019620991	0.3482691864	-0.2899087096	0.8944699401	0.4333765372	0.9904320911	0.3221382776	0.0674743474	-0.8500111963	0.4189137180	-1.3526241602	-0.2234962206	-0.8206250446	0.3769146899	-1.4426282054	-1.1200472736	-0.0710706806	0.0290544089	1.7836107014	-0.8594531694	-1.4655196509	0.5622349161	1.0068571249	-0.2173439520	-1.2885331914	2.3784413120	1.0167811950	-0.2806708750	-1.2692138525	0.0088783412	-0.5896634006	-0.6579557595	0.6803564797	1.3189845506	-0.3224640415	-0.4722817597	-0.7329239285	-2.2709242629	-0.9366826418	-0.8902566827
PC6_molar	-0.349747885	-1.051037224	-0.156089119	-1.043665136	0.745899045	-0.614925673	-0.612096341	0.158572215	-0.815613569	0.171754883	-2.089022301	-1.935965586	-2.230714856	0.765236617	-1.182051926	0.823113026	0.640153189	1.014121404	1.407701070	2.371448241	0.806587321	-0.043075379	0.241179274	1.873601684	1.099599262	3.023888240	0.668169700	-0.037324902	0.581713606	0.493206007	0.744382321	0.727770267	0.885643812	0.586604784	0.761798351	-0.485277633	-0.646550221	-0.440968707	1.015684474	0.586822560	1.464967180	1.721623604	0.770353572	1.386162224	-1.332764720	-1.554896234	-1.391057070	0.441125151	0.575954153
PC7_molar	0.875663084	0.052445893	0.548652768	0.261500955	0.475892358	1.038824990	-0.468489198	1.269610879	0.358910618	0.616181972	-0.269897547	0.815120328	0.398352252	-1.316188916	-1.627298130	-0.349436804	-2.422204002	-0.214699262	-0.161624754	0.120948835	0.321564807	-0.750729892	-0.050208227	-0.459867010	-1.517117847	-1.799126105	-0.025500948	0.770701086	0.886664652	-0.548716185	-0.424197256	0.007718148	0.381613845	0.590675033	-1.817668982	-0.930427951	-1.203656762	0.233412717	0.399794202	-2.269336554	-0.313054038	-1.298653856	-1.082480814	-0.530320432	-1.559560769	-0.694260058	-1.672996606	1.058882878	0.730300416
PC8_molar	-1.08250964	0.43212454	0.19525185	-0.22205830	-1.05542005	1.01389764	1.54241385	1.64725380	0.95956359	0.57658307	0.35172725	1.25311070	0.11297588	-1.11431764	1.17777054	0.12166126	0.76618858	1.06471526	-0.65067768	-0.43115255	0.27403641	-1.83967842	-0.16241074	-0.07886568	-1.03093101	0.98280096	0.64139170	1.09987279	0.29630082	0.50480132	-0.81642508	1.51221282	0.50491214	1.11898684	-0.01242811	0.16528301	0.51084725	1.00242261	0.56788653	-0.18623560	1.39296532	1.32948740	0.38182863	1.38331140	1.10688689	-0.90493892	-0.38034377	-2.06116617	-1.28114195
PC9_molar	-0.794906047	-0.172837693	-0.325773021	-1.685011035	-1.124344655	-0.343710991	-1.231104463	-0.429191658	-0.934048072	-1.592389711	0.062887547	-1.018907755	0.363946170	-0.628547956	-2.071976052	-0.917724975	0.805327948	0.821819628	-1.738228926	-0.020760915	-0.627702677	1.692380838	-1.659649641	0.161844588	-0.007371395	1.220155245	-1.528512999	-0.653173656	-0.647966642	0.159287596	0.932640139	-0.590689756	-1.047790466	0.478390358	-0.007161160	-0.120062611	-0.484182362	0.199436445	-0.614562944	0.477733634	0.804386355	0.109769853	1.156838548	1.126872467	-0.580753358	-0.523285814	0.009513162	-2.668242700	-0.606107525
PC10_molar	-1.8154496658	-1.8493844228	-1.2545893583	-1.7669855917	-2.3877898500	0.9149001947	0.7897162780	0.6845325321	1.8518225586	-0.4311907621	0.8941904986	1.3973599776	-0.7863050352	1.5158672794	1.5315505328	0.1261028329	0.1442888591	1.4767231606	0.3745998209	-2.0055691475	-0.5237179867	0.6428931635	-2.4230840314	-1.6644808506	-1.4664450003	-0.5110819445	-0.2366228508	0.2087628775	0.4645424954	-1.3261513853	-2.0589195145	0.7970200837	0.1856518291	0.6777834741	0.3508792745	0.1759657571	-1.2070294309	-1.4426691464	-1.1911260617	0.0106714410	1.6123022567	-0.0004555539	-0.7169613022	0.7332555906	0.4504869847	0.4994028535	0.3308738098	-1.0664087070	-0.0004917755
PC11_molar	0.463582991	0.816447429	0.509739548	1.726656188	-0.401551643	1.430244643	0.245152614	-1.386668797	0.951449180	1.044286773	-0.264867664	0.144326269	-0.551713978	1.153574463	0.307263243	-0.278874455	0.980311027	0.488081789	0.414058176	-1.065094449	-0.608016998	0.542419118	-0.728187431	-0.245183053	1.245892294	0.710732036	0.207110793	0.980031670	1.656477382	-0.171964493	2.785882771	1.642476221	2.236025090	0.287111516	-0.112542749	-0.315255959	-0.758818689	0.244833849	-1.046264798	0.915384615	-0.461736445	1.427508590	2.930624276	0.774396321	0.626117058	0.824820524	1.101736891	1.549851493	1.814929431
PC12_molar	0.0496691383	0.1820221849	-1.3517070788	-0.7545089609	-0.9769651125	-1.4438382631	0.9124673385	-0.7326643387	-0.3209715794	-0.6668117481	-1.6526402439	-0.7043426899	-0.0538071788	0.1503501929	1.9165548958	-0.2916820392	-0.1662764541	-0.6740085889	-1.0818961968	-2.0117214471	-1.5211753264	-0.7669601856	1.3113237350	-0.7325891342	-1.1450077306	0.8817834227	0.1528584739	1.6799179793	0.3269521225	-0.4811615151	-0.4287373191	-0.3192387835	-0.3493158546	0.7879946470	1.6968336153	-0.0988053394	-0.6746636166	-0.3670514148	-0.1085654809	-1.3273522222	0.2992106226	-0.8785375879	-1.6317770238	0.6818755924	1.0342723871	-0.8886455908	-0.4963920499	1.0905722182	0.3370264299
PC13_molar	0.84977301	-1.68311334	-0.09484700	-0.58897560	0.28474150	-0.26299891	-0.71776024	0.34648487	0.07392261	-0.67610237	-1.16262461	-1.05582430	-0.64645255	0.03754895	-1.10200792	0.49472529	-0.03376759	0.79907149	-0.65483192	2.02503090	1.14312563	-0.78446837	-1.41179164	-0.68442513	-0.75906894	-0.32192066	-1.36966570	1.31715407	-1.81038622	-0.37468433	-0.42441347	0.98331435	2.39947863	-0.13208015	0.16696715	-1.38964416	-0.47338030	-0.29364399	1.42016004	-0.07705594	-0.15917770	-0.65145422	-0.46826324	0.34561869	-0.29405662	-0.25650252	-0.68470400	-0.11433234	-0.28747890
PC14_molar	-1.380438925	-0.551233104	-1.948631247	-1.490369601	0.222423270	0.674355001	-0.284832233	1.360986772	-0.666323488	-0.421012070	-0.143108536	-0.483623331	0.820687443	1.174817288	-1.582232426	-0.212185370	-0.568242861	0.748600417	-1.905145751	0.710235869	0.828035969	0.398561680	1.869715313	-1.547436821	0.294016928	-0.516012595	0.469987985	-0.512251304	-0.573006280	2.030245463	-0.088014966	-0.481335260	1.636872645	1.815913662	2.313100056	-1.734328244	-0.396485529	1.628456786	1.974106838	1.144838532	-0.153474499	0.786919686	1.001551057	-0.145471953	0.885108441	0.165307510	2.596184851	-1.216843523	-0.219888889
PC15_molar	0.812195375	0.458832483	0.716532719	-0.161055049	1.518145601	0.325213025	0.695629679	0.746233317	1.501410839	0.076358298	-0.008460986	0.687545842	1.663174039	-0.428716087	-0.005850489	2.139619611	-0.854791485	-2.318840582	-0.474803011	1.110495494	0.580093925	1.618110022	1.888940499	-1.702566459	-2.500442073	0.074313039	-0.384036980	-0.161741924	-0.444665664	2.021996571	1.186038814	-0.047193345	-0.072099887	-0.382349414	-0.834526258	0.430670411	0.491535707	-1.345262088	-0.917797387	-0.087976148	-2.107150622	-1.180563838	0.135074100	0.589700737	-0.036856335	0.292604038	1.016402098	-2.489573152	0.181419297
PC16_molar	1.6204293974	0.1753382439	1.4576501622	0.0222926229	-0.0289865837	0.3165654743	0.3489791748	-0.3253904526	-0.3286849702	-1.7897361261	0.2567299276	0.3468290707	-0.3240264440	0.3696860531	-1.2589949115	0.9551068541	-0.0875484392	-1.4965923400	-0.4960875098	1.4287899284	2.2045769006	-1.1450895682	-1.1983886173	1.9025385270	1.0959295256	-0.6184216863	-0.0572441114	-0.9589832674	-1.2578262954	-0.0047421770	-0.4313407844	0.5347389640	-0.2038455199	1.0888487626	1.0902718022	0.2855919324	-0.9764794521	0.6564659087	0.2347255489	2.0152841088	0.6552199620	0.0632469219	-1.0297718110	1.4804298141	-0.4523054312	-0.3606252424	-0.3485541993	-0.5236866456	-0.2205927986
PC17_molar	-1.9708795613	0.8270530383	1.6028208366	0.6424376277	-1.1516581950	-0.5068476258	1.0907742792	0.8064027091	-1.9516960192	-1.1805546526	-0.7567803559	-0.8054533204	-0.1050769158	-0.9836367035	-0.4548850707	-0.0454192664	0.6618211322	0.0702057257	0.9739469410	-1.7695036949	1.6587363592	-0.0830539460	-1.1636782938	-1.5925131642	-1.9559891800	-2.3722934638	0.7607291817	-0.5264672879	0.7688079825	-0.5172814743	0.0231332521	0.6944280707	0.2742762397	-0.1682874099	-0.6814639235	1.6285790106	0.3486411197	1.6154331091	1.2184723770	0.1034683274	-0.5093241147	-1.2233434590	-0.4818964221	-0.3158828625	0.4457501003	-1.6550513809	0.8480390118	-0.0927009985	-1.0216679457
PC18_molar	0.041650955	1.069782829	-0.476366221	0.723533892	-1.350878769	-1.094603569	-1.191491622	-0.793239236	-0.982469925	-1.790231201	-1.138435810	1.165715036	0.336121143	-1.227785980	-1.366549470	-1.778059410	-0.388305042	-0.725945515	-0.563503437	0.341619151	-1.068261106	-1.866507741	0.765132574	-0.863033727	1.615281587	-0.546039686	-0.223870156	0.373114330	-0.286155611	-0.956658198	-0.335711428	-0.063580085	1.412761026	-1.344177441	-0.551280243	-0.679862798	0.195650276	-1.580587023	-0.213179741	0.857867135	-0.287899644	1.448383018	0.592164919	1.410646975	-0.306401659	-0.407747721	-0.887917804	-0.872080964	-1.777934914
[truncated: 136 more columns]
